# Supplementary material for: Plasmids as Key Players in Acinetobacter Adaptation
Source: Int J Mol Sci. 2022 Sep 17;23(18):10893. doi: 10.3390/ijms231810893 (PMC9501444; doi:10.3390/ijms231810893)
Supplement: Supplementary file 1 [file ijms-23-10893-s001.zip]

Archive with 1 entries (1 files):
- ijms-1920353-supplementary.pdf
